# Supplementary material for: ﻿New records and a new species of the subgenus Antocha (Antocha) Osten Sacken, 1860 (Diptera, Limoniidae) from Northwest China
Source: Zookeys. 2025 Oct 20;1256:179–94. doi: 10.3897/zookeys.1256.135717 (PMC12559950; doi:10.3897/zookeys.1256.135717)
Supplement: XML Treatment for Antocha (Antocha) bifida [file zookeys.1256.135717-treatment1.xml]

<!DOCTYPE tp:taxon-treatment
  PUBLIC "-//TaxonX//DTD Taxonomic Treatment Publishing DTD v0 20100105//EN" "tax-treatment-NSO.dtd">
<tp:taxon-treatment xmlns:tp="http://www.plazi.org/taxpub"><tp:treatment-meta><kwd-group><label>Taxon classification</label><kwd>
                <named-content content-type="kingdom">Animalia</named-content>
              </kwd><kwd>
                <named-content content-type="order">Diptera</named-content>
              </kwd><kwd>
                <named-content content-type="family">Limoniidae</named-content>
              </kwd></kwd-group><mixed-citation publication-type="journal"><person-group><name><surname>Qiao</surname><given-names>Xue</given-names></name><name><surname>Wang</surname><given-names>Xue</given-names></name><name><surname>Yang</surname><given-names>Ding</given-names></name><name><surname>Ren</surname><given-names>Jinlong</given-names></name></person-group><article-title>﻿New records and a new species of the subgenus <tp:taxon-name><tp:taxon-name-part taxon-name-part-type="genus" reg="Antocha"/><tp:taxon-name-part taxon-name-part-type="subgenus" reg="Antocha">Antocha</tp:taxon-name-part> (<tp:taxon-name-part taxon-name-part-type="subgenus" reg="Antocha">Antocha</tp:taxon-name-part>)</tp:taxon-name> Osten Sacken, 1860 (<tp:taxon-name><tp:taxon-name-part taxon-name-part-type="order">Diptera</tp:taxon-name-part></tp:taxon-name>, <tp:taxon-name><tp:taxon-name-part taxon-name-part-type="family">Limoniidae</tp:taxon-name-part></tp:taxon-name>) from Northwest China</article-title><source>Zookeys</source><day>20</day><month>10</month><year>2025</year><volume>1256</volume><fpage>179</fpage><lpage>194</lpage><pub-id pub-id-type="doi">10.3897/zookeys.1256.135717</pub-id></mixed-citation></tp:treatment-meta><tp:nomenclature><label>﻿</label><tp:taxon-name><object-id xmlns:xlink="http://www.w3.org/1999/xlink" content-type="arpha" xlink:type="simple">B6E52D22-FC64-5F25-9FBB-B639E4892775</object-id>
              <tp:taxon-name-part taxon-name-part-type="genus" reg="Antocha">Antocha</tp:taxon-name-part> (<tp:taxon-name-part taxon-name-part-type="subgenus" reg="Antocha">Antocha</tp:taxon-name-part>) <tp:taxon-name-part taxon-name-part-type="species" reg="bifida">bifida</tp:taxon-name-part></tp:taxon-name><tp:taxon-authority>Alexander</tp:taxon-authority><xref ref-type="fig" rid="F1">Figs 1</xref><xref ref-type="fig" rid="F2">, 2</xref><tp:nomenclature-citation-list><tp:nomenclature-citation><tp:taxon-name>
                  <tp:taxon-name-part taxon-name-part-type="genus" reg="Antocha">Antocha</tp:taxon-name-part> <tp:taxon-name-part taxon-name-part-type="species" reg="bifida">bifida</tp:taxon-name-part></tp:taxon-name><comment>Alexander, 1924: 564; <tp:taxon-name><tp:taxon-name-part taxon-name-part-type="genus" reg="Antocha">Antocha</tp:taxon-name-part> <tp:taxon-name-part taxon-name-part-type="species" reg="pallida">pallida</tp:taxon-name-part></tp:taxon-name> Lackschewitz 1964: 716 (synonym).</comment></tp:nomenclature-citation></tp:nomenclature-citation-list></tp:nomenclature><tp:treatment-sec sec-type="material" id="SECID0EYGAE"><title>Material examined.</title><p>China – Xinjiang U.A.R. • 1 ♂; Burqin, Hemu; 1046 m a.s.l.; <named-content xmlns:xlink="http://www.w3.org/1999/xlink" content-type="dwc:verbatimCoordinates" xlink:type="simple"><named-content content-type="geo-json" specific-use="{&#34;type&#34;:&#34;Point&#34;,&#34;coordinates&#34;:[87.570500,48.430100]}" id="NCID0EBHAE" xlink:type="simple">48.4301°N, 87.5705°E</named-content></named-content>; 21 Jul. 2016; J.L. Ren leg.; Cau • 1 ♂, 9 ♀♀; Burqin, Hemu, Saibeikezhan; 1098 m a.s.l.; <named-content xmlns:xlink="http://www.w3.org/1999/xlink" content-type="dwc:verbatimCoordinates" xlink:type="simple"><named-content content-type="geo-json" specific-use="{&#34;type&#34;:&#34;Point&#34;,&#34;coordinates&#34;:[87.430000,48.570000]}" id="NCID0EJHAE" xlink:type="simple">48.5700°N, 87.4300°E</named-content></named-content>; 22 Jul. 2016; J.L. Ren leg.; light trap leg.; <named-content xmlns:xlink="http://www.w3.org/1999/xlink" content-type="dwc:institutional_code" xlink:title="Entomological Museum, China Agricultural University" xlink:href="http://grbio.org/institution/china-agricultural-university" xlink:type="simple">CAU</named-content>. – Shaanxi Prov. • 1 ♂, 2 ♀♀; Zhouzhi, Houzhenzhi; 1297 m a.s.l.; <named-content xmlns:xlink="http://www.w3.org/1999/xlink" content-type="dwc:verbatimCoordinates" xlink:type="simple"><named-content content-type="geo-json" specific-use="{&#34;type&#34;:&#34;Point&#34;,&#34;coordinates&#34;:[107.830000,33.840000]}" id="NCID0EWHAE" xlink:type="simple">33.8400°N, 107.8300°E</named-content></named-content>; 9 Jul. 2017; X.L. Li leg.; <named-content xmlns:xlink="http://www.w3.org/1999/xlink" content-type="dwc:institutional_code" xlink:title="Entomological Museum, China Agricultural University" xlink:href="http://grbio.org/institution/china-agricultural-university" xlink:type="simple">CAU</named-content> • 1 ♂, 1 ♀; Yangxian, Huaishuguan; 1297 m a.s.l.; <named-content xmlns:xlink="http://www.w3.org/1999/xlink" content-type="dwc:verbatimCoordinates" xlink:type="simple"><named-content content-type="geo-json" specific-use="{&#34;type&#34;:&#34;Point&#34;,&#34;coordinates&#34;:[107.710000,33.239800]}" id="NCID0EDIAE" xlink:type="simple">33.2398°N, 107.7100°E</named-content></named-content>; 12 Jul. 2017; Y.P. Chen leg.; Cau • 20 ♂♂, 23 ♀♀; Yangxian, Yishuizhen, Mujiacun; 690 m a.s.l.; <named-content xmlns:xlink="http://www.w3.org/1999/xlink" content-type="dwc:verbatimCoordinates" xlink:type="simple"><named-content content-type="geo-json" specific-use="{&#34;type&#34;:&#34;Point&#34;,&#34;coordinates&#34;:[107.436000,33.299000]}" id="NCID0ELIAE" xlink:type="simple">33.2990°N, 107.4360°E</named-content></named-content>; 2 Aug. 2017; X.L. Chen leg.; Cau • 3 ♂♂, 15 ♀♀; Yangxian, Yaopingxiang, Yaoshuba; 600 m a.s.l.; <named-content xmlns:xlink="http://www.w3.org/1999/xlink" content-type="dwc:verbatimCoordinates" xlink:type="simple"><named-content content-type="geo-json" specific-use="{&#34;type&#34;:&#34;Point&#34;,&#34;coordinates&#34;:[107.354200,33.396900]}" id="NCID0ETIAE" xlink:type="simple">33.3969°N, 107.3542°E</named-content></named-content>; 3 Aug. 2017; X.L. Chen leg.; light trap leg.; Cau • 11 ♂♂, 18 ♀♀; Yangxian, Huayangzhen; 1110 m a.s.l.; <named-content xmlns:xlink="http://www.w3.org/1999/xlink" content-type="dwc:verbatimCoordinates" xlink:type="simple"><named-content content-type="geo-json" specific-use="{&#34;type&#34;:&#34;Point&#34;,&#34;coordinates&#34;:[107.396900,33.609800]}" id="NCID0E2IAE" xlink:type="simple">33.6098°N, 107.3969°E</named-content></named-content>; 4 Aug. 2017; X.L. Chen leg.; light trap leg.; Cau • 3 ♂♂, 4 ♀♀; Yangxian, Huayangzhen, Yonggou; 1315 m a.s.l.; <named-content xmlns:xlink="http://www.w3.org/1999/xlink" content-type="dwc:verbatimCoordinates" xlink:type="simple"><named-content content-type="geo-json" specific-use="{&#34;type&#34;:&#34;Point&#34;,&#34;coordinates&#34;:[107.395200,33.619800]}" id="NCID0EDJAE" xlink:type="simple">33.6198°N, 107.3952°E</named-content></named-content>; 5 Aug. 2017; X.L. Chen leg.; light trap leg.; Cau • 20 ♂♂, 23 ♀♀; Yangxian, Yishuizhen, Mujiacun; 911 m a.s.l.; <named-content xmlns:xlink="http://www.w3.org/1999/xlink" content-type="dwc:verbatimCoordinates" xlink:type="simple"><named-content content-type="geo-json" specific-use="{&#34;type&#34;:&#34;Point&#34;,&#34;coordinates&#34;:[107.429900,33.351200]}" id="NCID0ELJAE" xlink:type="simple">33.3512°N, 107.4299°E</named-content></named-content>; 8 Aug. 2017; X.L. Chen leg.; Cau • 10 ♂♂, 20 ♀♀; Yangxian, Huayangzhen, Yantou; 1206 m a.s.l.; <named-content xmlns:xlink="http://www.w3.org/1999/xlink" content-type="dwc:verbatimCoordinates" xlink:type="simple"><named-content content-type="geo-json" specific-use="{&#34;type&#34;:&#34;Point&#34;,&#34;coordinates&#34;:[107.392800,33.618800]}" id="NCID0ETJAE" xlink:type="simple">33.6188°N, 107.3928°E</named-content></named-content>; 8 Aug. 2017; X.L. Chen leg.; Cau • 30 ♂♂, 43 ♀♀; Yangxian, Maopingzhen, Shaojiagou; 911 m a.s.l.; <named-content xmlns:xlink="http://www.w3.org/1999/xlink" content-type="dwc:verbatimCoordinates" xlink:type="simple"><named-content content-type="geo-json" specific-use="{&#34;type&#34;:&#34;Point&#34;,&#34;coordinates&#34;:[107.678900,33.428800]}" id="NCID0E2JAE" xlink:type="simple">33.4288°N, 107.6789°E</named-content></named-content>; 8 Aug. 2017; X.L. Chen leg.; <named-content xmlns:xlink="http://www.w3.org/1999/xlink" content-type="dwc:institutional_code" xlink:title="Entomological Museum, China Agricultural University" xlink:href="http://grbio.org/institution/china-agricultural-university" xlink:type="simple">CAU</named-content>. – Gansu Prov. • 18 ♂♂, 14 ♀♀; Tianshui, Zhangjialinchang; 1339 m a.s.l.; <named-content xmlns:xlink="http://www.w3.org/1999/xlink" content-type="dwc:verbatimCoordinates" xlink:type="simple"><named-content content-type="geo-json" specific-use="{&#34;type&#34;:&#34;Point&#34;,&#34;coordinates&#34;:[106.330000,34.680000]}" id="NCID0EIKAE" xlink:type="simple">34.6800°N, 106.3300°E</named-content></named-content>; 13 Jul. 2017; J.L. Zhou leg.; Cau • 5 ♂♂, 3 ♀♀; Tianshui, Zhangjialinchang; 1339 m a.s.l.; <named-content xmlns:xlink="http://www.w3.org/1999/xlink" content-type="dwc:verbatimCoordinates" xlink:type="simple"><named-content content-type="geo-json" specific-use="{&#34;type&#34;:&#34;Point&#34;,&#34;coordinates&#34;:[106.330000,34.680000]}" id="NCID0EQKAE" xlink:type="simple">34.6800°N, 106.3300°E</named-content></named-content>; 13 Jul. 2017; Qilemoge leg.; Cau – Qinghai Prov. • 4 ♂♂; Menyuan, Sigou; 2405 m a.s.l. <named-content xmlns:xlink="http://www.w3.org/1999/xlink" content-type="dwc:verbatimCoordinates" xlink:type="simple"><named-content content-type="geo-json" specific-use="{&#34;type&#34;:&#34;Point&#34;,&#34;coordinates&#34;:[102.349900,37.115900]}" id="NCID0EYKAE" xlink:type="simple">37.1159°N, 102.3499°E</named-content></named-content>; 18 Jul. 2023; X. Wang leg.; <named-content xmlns:xlink="http://www.w3.org/1999/xlink" content-type="dwc:institutional_code" xlink:title="Xinjiang Agricultural University" xlink:href="http://grbio.org/institution/xinjiang-agricultural-university" xlink:type="simple">XJAU</named-content>.</p></tp:treatment-sec><tp:treatment-sec sec-type="diagnosis" id="SECID0ECLAE"><title>Diagnosis.</title><p>Body yellow. Head brown. Antenna short, reaching pronotum if bent backward. Prescutum and presutural scutum with four yellow stripes, central stripes divided 2/3 posteriorly. Scutellum with cloud-shaped brown markings, large stripe in middle, two markings at upper-anterior corners. Wing with pale brown cloud-shaped pattern around most veins; stigma grayish-brown; crossvein m-cu nearly connected to <italic>M</italic> fork. Outer gonostylus goose-head-shaped at apex, mesal part slightly narrower than remaining; inner branch of paramere elongated, with apex acute. Aedeagus tongue-shaped.</p></tp:treatment-sec><tp:treatment-sec sec-type="redescription" id="SECID0EKLAE"><title>Redescription.</title><p><bold>Male.</bold> Body length 4.48–5.80 mm, wing length 4.43–6.12 mm, antenna length 0.71–0.83 mm (<italic>N</italic> = 128).</p><p><bold><italic>Head</italic></bold> (Fig. <xref ref-type="fig" rid="F1">1a, b</xref>). Mostly brown. Vertex brown. Antenna pale brown, 16-segmented, reaching base of pronotum if bent backward; scape cylindrical; pedicel narrower at base, with brown distal margin; flagellomeres oval, distal segments elongated, cylindrical, with erect sparse setae (Fig. <xref ref-type="fig" rid="F1">1a, b</xref>).</p><fig id="F1" position="float" orientation="portrait"><object-id xmlns:xlink="http://www.w3.org/1999/xlink" content-type="doi" xlink:type="simple">10.3897/zookeys.1256.135717.figure1</object-id><object-id xmlns:xlink="http://www.w3.org/1999/xlink" content-type="arpha" xlink:type="simple">AEA7BCB1-5D73-516D-B2AE-0B8F2B9D7151</object-id><label>Figure 1.</label><caption><p><tp:taxon-name><tp:taxon-name-part taxon-name-part-type="genus" reg="Antocha">Antocha</tp:taxon-name-part> (<tp:taxon-name-part taxon-name-part-type="subgenus" reg="Antocha">Antocha</tp:taxon-name-part>) <tp:taxon-name-part taxon-name-part-type="species" reg="bifida">bifida</tp:taxon-name-part></tp:taxon-name>. A. Habitus of male, lateral view; B. Male head, lateral view; C. Male thorax, dorsal view; D. Right wing; E. Aedeagal complex, dorsal view; F. Female ovipositor, lateral view. Scale bars: 1.0 mm (A); 0.5 mm (D); 0.2 mm (B, C, F); 0.05 mm (E).</p></caption><graphic xmlns:xlink="http://www.w3.org/1999/xlink" xlink:href="zookeys-1256-179_article-135717__-g001.jpg" position="float" orientation="portrait" xlink:type="simple" id="oo_1444479.jpg"><uri content-type="original_file" xlink:type="simple">https://binary.pensoft.net/fig/1444479</uri></graphic></fig><p><bold><italic>Thorax</italic></bold> (Fig. <xref ref-type="fig" rid="F1">1a, c</xref>). Mostly brown. Pronotum brown, with dark-brown apex. Prescutum and presutural scutum yellow, with four indistinct brown stripes; median stripes partially divided posteriorly for approximately 2/3 of their length, with a narrow yellow seam between them. Postsutural scutum brown, scutal lobes each with blunt square pale spots at lower posterior corners. Scutellum brown with dark-brown lateral margin. Mediotergite brown, dark-brown marking at upper-anterior corners, with bright-yellow stripes on the upper side of these markings (Fig. <xref ref-type="fig" rid="F1">1c</xref>). Legs with fore-coxae brown; mid-coxae and hind-coxae lighter; trochanters yellow, with brown margins; femora pale brown, slightly swollen distally; tibiae pale brown, with brown apices; tarsi brown, pale brown at base of first tarsi (Fig. <xref ref-type="fig" rid="F3">3a</xref>). Wing whitish subhyaline; stigma pale brown; veins pale brown, <italic>R<sub>1</sub></italic>, <italic>CuA<sub>1</sub></italic> and <italic>A<sub>2</sub></italic> dark brown; crossvein m-cu before <italic>M</italic> fork (Fig. <xref ref-type="fig" rid="F1">1d</xref>). Halter pale brown, subhyaline; knob pale brown (Fig. <xref ref-type="fig" rid="F1">1a</xref>).</p><p><bold><italic>Abdomen</italic></bold> (Fig. <xref ref-type="fig" rid="F1">1a</xref>). Mostly brown. Sternites 7–8 with dark-brown stripe in middle. Abdominal setae brownish.</p><p><bold><italic>Hypopygium</italic></bold> (Figs <xref ref-type="fig" rid="F1">1e</xref>, <xref ref-type="fig" rid="F2">2</xref>). Mostly brown. Tergite 9 with horned projections and shallow depression at mid-posterior margin (Fig. <xref ref-type="fig" rid="F2">2a</xref>). Gonocoxite elongated and cylindrical (Fig. <xref ref-type="fig" rid="F2">2</xref>). Outer gonostylus sclerotized, blunt at apex; small, shallow depression located approximately 2/3 along anterior end. Inner gonostylus fleshy, slightly broader than outer gonostylus, with sparse yellow setae; apex blunt. Aedeagal complex with parameres fused apically, forming flattened arch, base of paramere elongate and slightly curved, extending laterally with a gradual taper at apex. (Figs <xref ref-type="fig" rid="F1">1g</xref>, <xref ref-type="fig" rid="F2">2a</xref>). Inner branch of paramere in the shape of elongated spike, blackened at apex. Interbase a narrow, elongated, apically acute lobe. Aedeagus tongue-shaped.</p><fig id="F2" position="float" orientation="portrait"><object-id xmlns:xlink="http://www.w3.org/1999/xlink" content-type="doi" xlink:type="simple">10.3897/zookeys.1256.135717.figure2</object-id><object-id xmlns:xlink="http://www.w3.org/1999/xlink" content-type="arpha" xlink:type="simple">52378165-0CE4-59ED-97B5-2F6B44202629</object-id><label>Figure 2.</label><caption><p><tp:taxon-name><tp:taxon-name-part taxon-name-part-type="genus" reg="Antocha">Antocha</tp:taxon-name-part> (<tp:taxon-name-part taxon-name-part-type="subgenus" reg="Antocha">Antocha</tp:taxon-name-part>) <tp:taxon-name-part taxon-name-part-type="species" reg="bifida">bifida</tp:taxon-name-part></tp:taxon-name>. A. Male hypopygium, dorsal view; B. Male hypopygium, ventral view. Scale bar: 0.1 mm.</p></caption><graphic xmlns:xlink="http://www.w3.org/1999/xlink" xlink:href="zookeys-1256-179_article-135717__-g002.jpg" position="float" orientation="portrait" xlink:type="simple" id="oo_1444480.jpg"><uri content-type="original_file" xlink:type="simple">https://binary.pensoft.net/fig/1444480</uri></graphic></fig><p><bold>Female.</bold> Body length 5.82–6.34 mm, wing length 5.89–6.71 mm, antenna length 0.60–0.83 mm (<italic>N</italic> = 175). Resembles male in head and wing.</p><p><bold><italic>Ovipositor</italic></bold> (Fig. <xref ref-type="fig" rid="F1">1f</xref>). Tergite 10 yellow, with brown spot. Cercus narrow, apex slightly raised and tapering. Hypogynial valve straight, yellow, reaching about 1/2 of cercus.</p></tp:treatment-sec><tp:treatment-sec sec-type="Elevation range in China" id="SECID0E4QAE"><title>Elevation range in China.</title><p>Adults were collected at altitudes ranging from 600 m to 2400 m.</p></tp:treatment-sec><tp:treatment-sec sec-type="Period of activity" id="SECID0ECRAE"><title>Period of activity.</title><p>Adults were collected in July and August.</p></tp:treatment-sec><tp:treatment-sec sec-type="distribution" id="SECID0EHRAE"><title>Distribution.</title><p>China (Gansu, Guangdong, Qinghai, Shaanxi, Sichuan, Taiwan, Xinjiang), Japan, Kazakhstan, Mongolia, North Korea, Philippines, Russia, South Korea.</p></tp:treatment-sec><tp:treatment-sec><!--Section generated to contain objects referenced in tp:taxon-treatment.--><fig id="F3" position="float" orientation="portrait"><object-id xmlns:xlink="http://www.w3.org/1999/xlink" content-type="doi" xlink:type="simple">10.3897/zookeys.1256.135717.figure3</object-id><object-id xmlns:xlink="http://www.w3.org/1999/xlink" content-type="arpha" xlink:type="simple">9577EBDA-976E-578D-B214-66A612B0A24D</object-id><label>Figure 3.</label><caption><p><tp:taxon-name><tp:taxon-name-part taxon-name-part-type="genus" reg="Antocha">Antocha</tp:taxon-name-part> (<tp:taxon-name-part taxon-name-part-type="subgenus" reg="Antocha">Antocha</tp:taxon-name-part>) <tp:taxon-name-part taxon-name-part-type="species" reg="bimaculata">bimaculata</tp:taxon-name-part></tp:taxon-name> sp. nov. A. Habitus of male, lateral view; B. Male head, lateral view; C. Male thorax, dorsal view; D. Right wing; E. Aedeagal complex, dorsal view. Scale bars: 1.0 mm (A); 0.5 mm (D); 0.2 mm (B, C); 0.05 mm (E).</p></caption><graphic xmlns:xlink="http://www.w3.org/1999/xlink" xlink:href="zookeys-1256-179_article-135717__-g003.jpg" position="float" orientation="portrait" xlink:type="simple" id="oo_1444481.jpg"><uri content-type="original_file" xlink:type="simple">https://binary.pensoft.net/fig/1444481</uri></graphic></fig></tp:treatment-sec></tp:taxon-treatment>
