# Supplementary material for: ﻿New records and a new species of the subgenus Antocha (Antocha) Osten Sacken, 1860 (Diptera, Limoniidae) from Northwest China
Source: Zookeys. 2025 Oct 20;1256:179–94. doi: 10.3897/zookeys.1256.135717 (PMC12559950; doi:10.3897/zookeys.1256.135717)
Supplement: XML Treatment for Antocha (Antocha) bimaculata [file zookeys.1256.135717-treatment2.xml]

<!DOCTYPE tp:taxon-treatment
  PUBLIC "-//TaxonX//DTD Taxonomic Treatment Publishing DTD v0 20100105//EN" "tax-treatment-NSO.dtd">
<tp:taxon-treatment xmlns:tp="http://www.plazi.org/taxpub"><tp:treatment-meta><kwd-group><label>Taxon classification</label><kwd>
                <named-content content-type="kingdom">Animalia</named-content>
              </kwd><kwd>
                <named-content content-type="order">Diptera</named-content>
              </kwd><kwd>
                <named-content content-type="family">Limoniidae</named-content>
              </kwd></kwd-group><mixed-citation publication-type="journal"><person-group><name><surname>Qiao</surname><given-names>Xue</given-names></name><name><surname>Wang</surname><given-names>Xue</given-names></name><name><surname>Yang</surname><given-names>Ding</given-names></name><name><surname>Ren</surname><given-names>Jinlong</given-names></name></person-group><article-title>﻿New records and a new species of the subgenus <tp:taxon-name><tp:taxon-name-part taxon-name-part-type="genus" reg="Antocha"/><tp:taxon-name-part taxon-name-part-type="subgenus" reg="Antocha">Antocha</tp:taxon-name-part> (<tp:taxon-name-part taxon-name-part-type="subgenus" reg="Antocha">Antocha</tp:taxon-name-part>)</tp:taxon-name> Osten Sacken, 1860 (<tp:taxon-name><tp:taxon-name-part taxon-name-part-type="order">Diptera</tp:taxon-name-part></tp:taxon-name>, <tp:taxon-name><tp:taxon-name-part taxon-name-part-type="family">Limoniidae</tp:taxon-name-part></tp:taxon-name>) from Northwest China</article-title><source>Zookeys</source><day>20</day><month>10</month><year>2025</year><volume>1256</volume><fpage>179</fpage><lpage>194</lpage><pub-id pub-id-type="doi">10.3897/zookeys.1256.135717</pub-id></mixed-citation></tp:treatment-meta><tp:nomenclature><label>﻿</label><tp:taxon-name><object-id xmlns:xlink="http://www.w3.org/1999/xlink" content-type="arpha" xlink:type="simple">9C6909EB-8F01-5F36-83FF-A6AAE1BD1188</object-id>
              <tp:taxon-name-part taxon-name-part-type="genus" reg="Antocha">Antocha</tp:taxon-name-part> (<tp:taxon-name-part taxon-name-part-type="subgenus" reg="Antocha">Antocha</tp:taxon-name-part>) <tp:taxon-name-part taxon-name-part-type="species" reg="bimaculata">bimaculata</tp:taxon-name-part><object-id xmlns:xlink="http://www.w3.org/1999/xlink" content-type="zoobank" xlink:type="simple">https://zoobank.org/606BA3C5-AE17-42E0-8D32-F11F5D5CAE8F</object-id></tp:taxon-name><tp:taxon-status xmlns:xlink="http://www.w3.org/1999/xlink" xlink:type="simple">sp. nov.</tp:taxon-status><xref ref-type="fig" rid="F3">Figs 3</xref><xref ref-type="fig" rid="F4">, 4</xref></tp:nomenclature><tp:treatment-sec sec-type="type material" id="SECID0E6SAE"><title>Type material.</title><p><bold>Holotype</bold>: China – Qinghai Prov. • ♂; Menyuan, Laohugou; 3029 m a.s.l.; <named-content xmlns:xlink="http://www.w3.org/1999/xlink" content-type="dwc:verbatimCoordinates" xlink:type="simple"><named-content content-type="geo-json" specific-use="{&#34;type&#34;:&#34;Point&#34;,&#34;coordinates&#34;:[101.562200,37.447800]}" id="NCID0EKTAE" xlink:type="simple">37.4478°N, 101.5622°E</named-content></named-content>; 26 Jul. 2023; X. Wang leg.; light trap; <named-content xmlns:xlink="http://www.w3.org/1999/xlink" content-type="dwc:institutional_code" xlink:title="Xinjiang Agricultural University" xlink:href="http://grbio.org/institution/xinjiang-agricultural-university" xlink:type="simple">XJAU</named-content>. <bold>Paratypes</bold>: China – Qinghai Prov. • 1 ♂; Menyuan, Sigou; 2405 m a.s.l.; <named-content xmlns:xlink="http://www.w3.org/1999/xlink" content-type="dwc:verbatimCoordinates" xlink:type="simple"><named-content content-type="geo-json" specific-use="{&#34;type&#34;:&#34;Point&#34;,&#34;coordinates&#34;:[102.349900,37.115900]}" id="NCID0EZTAE" xlink:type="simple">37.1159°N, 102.3499°E</named-content></named-content>; 18 Jul. 2023; X. Wang leg.; light trap; <named-content xmlns:xlink="http://www.w3.org/1999/xlink" content-type="dwc:institutional_code" xlink:title="Xinjiang Agricultural University" xlink:href="http://grbio.org/institution/xinjiang-agricultural-university" xlink:type="simple">XJAU</named-content> • 1 ♂; Menyuan, Sanchakou; 2709 m a.s.l.; <named-content xmlns:xlink="http://www.w3.org/1999/xlink" content-type="dwc:verbatimCoordinates" xlink:type="simple"><named-content content-type="geo-json" specific-use="{&#34;type&#34;:&#34;Point&#34;,&#34;coordinates&#34;:[102.188000,37.207800]}" id="NCID0EGUAE" xlink:type="simple">37.2078°N, 102.1880°E</named-content></named-content>; 21 Jul. 2023; X. Wang leg.; <named-content xmlns:xlink="http://www.w3.org/1999/xlink" content-type="dwc:institutional_code" xlink:title="Xinjiang Agricultural University" xlink:href="http://grbio.org/institution/xinjiang-agricultural-university" xlink:type="simple">XJAU</named-content> • 2 ♂♂; Menyuan, Heiyegou; 2863 m a.s.l.; <named-content xmlns:xlink="http://www.w3.org/1999/xlink" content-type="dwc:verbatimCoordinates" xlink:type="simple"><named-content content-type="geo-json" specific-use="{&#34;type&#34;:&#34;Point&#34;,&#34;coordinates&#34;:[102.342400,37.252700]}" id="NCID0ETUAE" xlink:type="simple">37.2527°N, 102.3424°E</named-content></named-content>; 23 Jul. 2023; X. Wang leg.; <named-content xmlns:xlink="http://www.w3.org/1999/xlink" content-type="dwc:institutional_code" xlink:title="Xinjiang Agricultural University" xlink:href="http://grbio.org/institution/xinjiang-agricultural-university" xlink:type="simple">XJAU</named-content> • 2 ♂♂; Menyuan, National Highway 569; 2580 m a.s.l.; <named-content xmlns:xlink="http://www.w3.org/1999/xlink" content-type="dwc:verbatimCoordinates" xlink:type="simple"><named-content content-type="geo-json" specific-use="{&#34;type&#34;:&#34;Point&#34;,&#34;coordinates&#34;:[102.017300,37.233400]}" id="NCID0EAVAE" xlink:type="simple">37.2334°N, 102.0173°E</named-content></named-content>; 24 Jul. 2023; X. Wang leg.; <named-content xmlns:xlink="http://www.w3.org/1999/xlink" content-type="dwc:institutional_code" xlink:title="Xinjiang Agricultural University" xlink:href="http://grbio.org/institution/xinjiang-agricultural-university" xlink:type="simple">XJAU</named-content>.</p></tp:treatment-sec><tp:treatment-sec sec-type="diagnosis" id="SECID0EKVAE"><title>Diagnosis.</title><p>Body brown to dark brown. Antenna long, reaching wing base if bent backward. Prescutum and presutural scutum dark brown, with four dark stripes. Mediotergite dark brown, about twice the length of scutellum, with oval, brown spot at posterior margin. Wing without stigma; crossvein m-cu before <italic>M</italic> fork, distance about 1/5 its own length. Tergite 9 with posterior margin flat, shallow depression at middle. Outer gonostylus slightly curved, distal half blackened, apex blunt. Aedeagal complex with a large sheath at both ends, formed by the apical part of the parameres.</p></tp:treatment-sec><tp:treatment-sec sec-type="description" id="SECID0ESVAE"><title>Description.</title><p><bold>Male</bold>. Body length 6.66–7.41 mm, wing length 7.61–8.31 mm, antenna length 1.13–1.34 mm (<italic>N</italic> = 6).</p><p><bold><italic>Head</italic></bold> (Fig. <xref ref-type="fig" rid="F3">3a, b</xref>). Mostly dark brown. Vertex with sparse, brown setae along eye margin. Antenna brown, 16-segmented, reaching wing base if bent backward; scape cylindrical, enlarged; flagellomeres dark brown, terminal four segments pale brown (Fig. <xref ref-type="fig" rid="F3">3a, b</xref>).</p><fig id="F3" position="float" orientation="portrait"><object-id xmlns:xlink="http://www.w3.org/1999/xlink" content-type="doi" xlink:type="simple">10.3897/zookeys.1256.135717.figure3</object-id><object-id xmlns:xlink="http://www.w3.org/1999/xlink" content-type="arpha" xlink:type="simple">9577EBDA-976E-578D-B214-66A612B0A24D</object-id><label>Figure 3.</label><caption><p><tp:taxon-name><tp:taxon-name-part taxon-name-part-type="genus" reg="Antocha">Antocha</tp:taxon-name-part> (<tp:taxon-name-part taxon-name-part-type="subgenus" reg="Antocha">Antocha</tp:taxon-name-part>) <tp:taxon-name-part taxon-name-part-type="species" reg="bimaculata">bimaculata</tp:taxon-name-part></tp:taxon-name> sp. nov. A. Habitus of male, lateral view; B. Male head, lateral view; C. Male thorax, dorsal view; D. Right wing; E. Aedeagal complex, dorsal view. Scale bars: 1.0 mm (A); 0.5 mm (D); 0.2 mm (B, C); 0.05 mm (E).</p></caption><graphic xmlns:xlink="http://www.w3.org/1999/xlink" xlink:href="zookeys-1256-179_article-135717__-g003.jpg" position="float" orientation="portrait" xlink:type="simple" id="oo_1444481.jpg"><uri content-type="original_file" xlink:type="simple">https://binary.pensoft.net/fig/1444481</uri></graphic></fig><p><bold><italic>Thorax</italic></bold> (Fig. <xref ref-type="fig" rid="F3">3a, c</xref>). Mostly dark brown. Pronotum dark brown. Prescutum and presutural scutum dark brown, with four indistinct dark stripes. Postsutural scutum dark brown, middle area yellowish brown. Scutellum dark brown with yellowish-brown band at middle. Mediotergite long, dark brown, twice as long as scutellum, posterior margin with two oval, brown spots (Fig. <xref ref-type="fig" rid="F3">3c</xref>). Legs with fore-coxae dark brown; mid-coxae and hind-coxae lighter, pale-brown markings; trochanters pale brown, with dark-brown margins; femora brown, slightly swollen distally; tibiae brown, with dark-brown apices; tarsi dark brown (Fig. <xref ref-type="fig" rid="F3">3a</xref>). Wing gray subhyaline, without stigma; veins generally brown, <italic>R<sub>1</sub></italic> and <italic>Sc</italic> with apices pale yellow; crossvein m-cu before <italic>M</italic> fork, distance about 1/5 its length; cell dm approximately twice as long as wide (Fig. <xref ref-type="fig" rid="F3">3d</xref>). Halter with stem gray, knob brown in distal half.</p><p><bold><italic>Abdomen</italic></bold> (Fig. <xref ref-type="fig" rid="F3">3a</xref>). Mainly dark brown. Tergites 1–6 grayish brown, tergites 7–8 dark brown. Sternites 1–6 pale brown, sternites 7–8 dark brown. Abdominal setae brownish.</p><p><bold><italic>Hypopygium</italic></bold> (Figs <xref ref-type="fig" rid="F3">3e</xref>, <xref ref-type="fig" rid="F4">4</xref>). Mostly brown. Tergite 9 dark brown, wider than long; posterior margin flat, strongly sclerotized, densely covered with setae, with shallow depression at middle (Fig. <xref ref-type="fig" rid="F4">4a</xref>). Gonocoxite nearly cylindrical, densely covered by long, brown setae (Fig. <xref ref-type="fig" rid="F4">4</xref>). Outer gonostylus slightly curved, distal half blackened, apex blunt. Inner gonostylus slightly curved, with short, sparse setae. Aedeagal complex with parameres exhibiting a distinct apical excavation, large sheath at both ends, base of paramere elongated; inner branch of paramere elongated, membranuous, apically rounded; interbase short, wider than inner branch of paramere and aedeagus, apically blunt. Aedeagus rod-shaped (Figs <xref ref-type="fig" rid="F3">3e</xref>, <xref ref-type="fig" rid="F4">4a</xref>).</p><fig id="F4" position="float" orientation="portrait"><object-id xmlns:xlink="http://www.w3.org/1999/xlink" content-type="doi" xlink:type="simple">10.3897/zookeys.1256.135717.figure4</object-id><object-id xmlns:xlink="http://www.w3.org/1999/xlink" content-type="arpha" xlink:type="simple">5C3D99FB-2FC5-5185-A21F-C1C88129D3C9</object-id><label>Figure 4.</label><caption><p><tp:taxon-name><tp:taxon-name-part taxon-name-part-type="genus" reg="Antocha">Antocha</tp:taxon-name-part> (<tp:taxon-name-part taxon-name-part-type="subgenus" reg="Antocha">Antocha</tp:taxon-name-part>) <tp:taxon-name-part taxon-name-part-type="species" reg="bimaculata">bimaculata</tp:taxon-name-part></tp:taxon-name> sp. nov. A. Male hypopygium, dorsal view; B. Male hypopygium, ventral view. Scale bar: 0.1 mm.</p></caption><graphic xmlns:xlink="http://www.w3.org/1999/xlink" xlink:href="zookeys-1256-179_article-135717__-g004.jpg" position="float" orientation="portrait" xlink:type="simple" id="oo_1444482.jpg"><uri content-type="original_file" xlink:type="simple">https://binary.pensoft.net/fig/1444482</uri></graphic></fig><p><bold>Female.</bold> Unknown.</p></tp:treatment-sec><tp:treatment-sec sec-type="Elevation range in China" id="SECID0EO1AE"><title>Elevation range in China.</title><p>Adults were collected at altitudes ranging from 2000 m to 3000 m.</p></tp:treatment-sec><tp:treatment-sec sec-type="Period of activity" id="SECID0ET1AE"><title>Period of activity.</title><p>Adults were collected only in late July.</p></tp:treatment-sec><tp:treatment-sec sec-type="distribution" id="SECID0EY1AE"><title>Distribution.</title><p>China (Qinghai: Menyuan).</p></tp:treatment-sec><tp:treatment-sec sec-type="etymology" id="SECID0E41AE"><title>Etymology.</title><p>The specific name (from Latin <italic>bimaculatus</italic> (adj., meaning “two spots”) refers to the two spots at the posterior margin of mediotergite.</p></tp:treatment-sec><tp:treatment-sec sec-type="remarks" id="SECID0EF2AE"><title>Remarks.</title><p>This new species closely resembles <tp:taxon-name><tp:taxon-name-part taxon-name-part-type="genus" reg="Antocha">A.</tp:taxon-name-part> (<tp:taxon-name-part taxon-name-part-type="subgenus" reg="Antocha">A.</tp:taxon-name-part>) <tp:taxon-name-part taxon-name-part-type="species" reg="styx">styx</tp:taxon-name-part></tp:taxon-name> Alexander, 1930 in body coloration, the morphology of male head, wings and hypopygium. However, it can be distinguished from the latter based on the following characteristics: in <tp:taxon-name><tp:taxon-name-part taxon-name-part-type="genus" reg="Antocha">A.</tp:taxon-name-part> (<tp:taxon-name-part taxon-name-part-type="subgenus" reg="Antocha">A.</tp:taxon-name-part>) <tp:taxon-name-part taxon-name-part-type="species" reg="bimaculata">bimaculata</tp:taxon-name-part></tp:taxon-name> sp. nov., the flagellomeres are ellipsoidal, with the last two segments being elongated; the prescutum and presutural scutum are entirely dark brown, featuring four indistinct dark stripes; the mediotergite is dark brown, with two oval brown spots on the posterior margin; and the outer gonostylus without emargination on its inner margin. In <tp:taxon-name><tp:taxon-name-part taxon-name-part-type="genus" reg="Antocha">A.</tp:taxon-name-part> (<tp:taxon-name-part taxon-name-part-type="subgenus" reg="Antocha">A.</tp:taxon-name-part>) <tp:taxon-name-part taxon-name-part-type="species" reg="styx">styx</tp:taxon-name-part></tp:taxon-name>, the flagellomeres decrease in size towards the apex; the prescutum and presutural scutum are dark brown with lighter areas laterally and three confluent blackish-brown stripes; the mediotergite is blackish brown, with indistinct brownish spots on both sides; and the outer gonostylus has a small emargination on its inner margin (Podenas and Yang 2015).</p></tp:treatment-sec></tp:taxon-treatment>
