# Supplementary material for: ﻿New records and a new species of the subgenus Antocha (Antocha) Osten Sacken, 1860 (Diptera, Limoniidae) from Northwest China
Source: Zookeys. 2025 Oct 20;1256:179–94. doi: 10.3897/zookeys.1256.135717 (PMC12559950; doi:10.3897/zookeys.1256.135717)
Supplement: XML Treatment for Antocha (Antocha) chonsaniana [file zookeys.1256.135717-treatment3.xml]

<!DOCTYPE tp:taxon-treatment
  PUBLIC "-//TaxonX//DTD Taxonomic Treatment Publishing DTD v0 20100105//EN" "tax-treatment-NSO.dtd">
<tp:taxon-treatment xmlns:tp="http://www.plazi.org/taxpub"><tp:treatment-meta><kwd-group><label>Taxon classification</label><kwd>
                <named-content content-type="kingdom">Animalia</named-content>
              </kwd><kwd>
                <named-content content-type="order">Diptera</named-content>
              </kwd><kwd>
                <named-content content-type="family">Limoniidae</named-content>
              </kwd></kwd-group><mixed-citation publication-type="journal"><person-group><name><surname>Qiao</surname><given-names>Xue</given-names></name><name><surname>Wang</surname><given-names>Xue</given-names></name><name><surname>Yang</surname><given-names>Ding</given-names></name><name><surname>Ren</surname><given-names>Jinlong</given-names></name></person-group><article-title>﻿New records and a new species of the subgenus <tp:taxon-name><tp:taxon-name-part taxon-name-part-type="genus" reg="Antocha"/><tp:taxon-name-part taxon-name-part-type="subgenus" reg="Antocha">Antocha</tp:taxon-name-part> (<tp:taxon-name-part taxon-name-part-type="subgenus" reg="Antocha">Antocha</tp:taxon-name-part>)</tp:taxon-name> Osten Sacken, 1860 (<tp:taxon-name><tp:taxon-name-part taxon-name-part-type="order">Diptera</tp:taxon-name-part></tp:taxon-name>, <tp:taxon-name><tp:taxon-name-part taxon-name-part-type="family">Limoniidae</tp:taxon-name-part></tp:taxon-name>) from Northwest China</article-title><source>Zookeys</source><day>20</day><month>10</month><year>2025</year><volume>1256</volume><fpage>179</fpage><lpage>194</lpage><pub-id pub-id-type="doi">10.3897/zookeys.1256.135717</pub-id></mixed-citation></tp:treatment-meta><tp:nomenclature><label>﻿</label><tp:taxon-name><object-id xmlns:xlink="http://www.w3.org/1999/xlink" content-type="arpha" xlink:type="simple">7BD29BB5-2555-5B51-A3C6-FBD2B45E41D6</object-id>
              <tp:taxon-name-part taxon-name-part-type="genus" reg="Antocha">Antocha</tp:taxon-name-part> (<tp:taxon-name-part taxon-name-part-type="subgenus" reg="Antocha">Antocha</tp:taxon-name-part>) <tp:taxon-name-part taxon-name-part-type="species" reg="chonsaniana">chonsaniana</tp:taxon-name-part></tp:taxon-name><tp:taxon-authority>Podenas</tp:taxon-authority><xref ref-type="fig" rid="F5">Figs 5</xref><xref ref-type="fig" rid="F6">, 6</xref><tp:nomenclature-citation-list><tp:nomenclature-citation><tp:taxon-name>
                  <tp:taxon-name-part taxon-name-part-type="genus" reg="Antocha">Antocha</tp:taxon-name-part> (<tp:taxon-name-part taxon-name-part-type="subgenus" reg="Antocha">Antocha</tp:taxon-name-part>) <tp:taxon-name-part taxon-name-part-type="species" reg="chonsaniana">chonsaniana</tp:taxon-name-part></tp:taxon-name><comment>Podenas, 2015: 3.</comment></tp:nomenclature-citation></tp:nomenclature-citation-list></tp:nomenclature><tp:treatment-sec sec-type="material" id="SECID0EW5AE"><title>Material examined.</title><p>China – Gansu Prov. • 25 ♂♂; Tianshui, Zhangjialinchang; 1339 m a.s.l.; <named-content xmlns:xlink="http://www.w3.org/1999/xlink" content-type="dwc:verbatimCoordinates" xlink:type="simple"><named-content content-type="geo-json" specific-use="{&#34;type&#34;:&#34;Point&#34;,&#34;coordinates&#34;:[106.330000,34.680000]}" id="NCID0E65AE" xlink:type="simple">34.6800°N, 106.3300°E</named-content></named-content>; 13 Jul. 2017, Qilemoge leg.; <named-content xmlns:xlink="http://www.w3.org/1999/xlink" content-type="dwc:institutional_code" xlink:title="Entomological Museum, China Agricultural University" xlink:href="http://grbio.org/institution/china-agricultural-university" xlink:type="simple">CAU</named-content> • 22 ♂♂, 2 ♀♀; Tianshui, Zhangjialinchang; 1339 m a.s.l.; <named-content xmlns:xlink="http://www.w3.org/1999/xlink" content-type="dwc:verbatimCoordinates" xlink:type="simple"><named-content content-type="geo-json" specific-use="{&#34;type&#34;:&#34;Point&#34;,&#34;coordinates&#34;:[106.330000,34.680000]}" id="NCID0EM6AE" xlink:type="simple">34.6800°N, 106.3300°E</named-content></named-content>; 13 Jul. 2017, J.L. Zhou leg.; Cau. – Shaanxi Prov. • 2 ♂♂, 1 ♀; Yangxian, Maopingzhen, Shaojiagou; 911 m a.s.l.; <named-content xmlns:xlink="http://www.w3.org/1999/xlink" content-type="dwc:verbatimCoordinates" xlink:type="simple"><named-content content-type="geo-json" specific-use="{&#34;type&#34;:&#34;Point&#34;,&#34;coordinates&#34;:[107.678900,33.428800]}" id="NCID0EU6AE" xlink:type="simple">33.4288°N, 107.6789°E</named-content></named-content>; 8 Aug. 2017, X.L. Chen leg.; <named-content xmlns:xlink="http://www.w3.org/1999/xlink" content-type="dwc:institutional_code" xlink:title="Entomological Museum, China Agricultural University" xlink:href="http://grbio.org/institution/china-agricultural-university" xlink:type="simple">CAU</named-content>.</p></tp:treatment-sec><tp:treatment-sec sec-type="diagnosis" id="SECID0E56AE"><title>Diagnosis.</title><p>Body brown. Antenna short, reaching base of prescutum if bent backward. Prescutum and presutural scutum with three darker brown stripes on brown background. Wing grayish brown; stigma slightly darker, barely noticeable; crossvein m-cu before <italic>M</italic> fork, distance about 1/4 its length. Tergite 9 with posterior margin having shallow depression at middle; outer gonostylus strongly sclerotised, wide at base, narrowed to blunt apex. Aedeagus sword-shaped, blunt at apex. Inner branch of paramere elongated, blackened and blunt at apex. Interbase a narrow, elongated, apically acute lobe. Ovipositor with long, narrow cercus, apex raised, tapering; hypogynial valvae long, straight, reaching half cercus.</p></tp:treatment-sec><tp:treatment-sec sec-type="description" id="SECID0EHAAG"><title>Description.</title><p><bold>Male</bold>. Body length 4.39–4.87 mm, wing length 4.54–4.79 mm, antenna length 0.86–1.16 mm (<italic>N</italic> = 49).</p><p><bold><italic>Head</italic></bold> (Fig. <xref ref-type="fig" rid="F5">5a, b</xref>). Mostly pale brown. Vertex brown. Antenna pale brown, 16-segmented, reaching base if bent backward; scape cylindrical; pedicel narrower at base, distal margin brown; flagellomeres oval, distal segments elongated, cylindrical, with erect, sparse setae (Fig. <xref ref-type="fig" rid="F5">5a, b</xref>).</p><fig id="F5" position="float" orientation="portrait"><object-id xmlns:xlink="http://www.w3.org/1999/xlink" content-type="doi" xlink:type="simple">10.3897/zookeys.1256.135717.figure5</object-id><object-id xmlns:xlink="http://www.w3.org/1999/xlink" content-type="arpha" xlink:type="simple">42AC4E08-61AE-5947-BD89-86AF4DE77218</object-id><label>Figure 5.</label><caption><p><tp:taxon-name><tp:taxon-name-part taxon-name-part-type="genus" reg="Antocha">Antocha</tp:taxon-name-part> (<tp:taxon-name-part taxon-name-part-type="subgenus" reg="Antocha">Antocha</tp:taxon-name-part>) <tp:taxon-name-part taxon-name-part-type="species" reg="chonsaniana">chonsaniana.</tp:taxon-name-part></tp:taxon-name> A. Habitus of male, lateral view; B. Male head, lateral view; C. Male thorax, dorsal view; D. Right wing; E. Male leg, lateral view; F. Aedeagal complex, dorsal view; G. Female ovipositor, lateral view. Scale bars: 1.0 mm (A, E); 0.5 mm (D); 0.2 mm (B, C, G); 0.05 mm (F).</p></caption><graphic xmlns:xlink="http://www.w3.org/1999/xlink" xlink:href="zookeys-1256-179_article-135717__-g005.jpg" position="float" orientation="portrait" xlink:type="simple" id="oo_1444483.jpg"><uri content-type="original_file" xlink:type="simple">https://binary.pensoft.net/fig/1444483</uri></graphic></fig><p><bold><italic>Thorax</italic></bold> (Fig. <xref ref-type="fig" rid="F5">5a, c</xref>). Mostly brown. Pronotum brown, with large dark brown spot in middle. Prescutum and presutural scutum brown, with three dark-brown stripes. Postsutural scutum brown, scutal lobes each with blunt, square, dark spots on anterior middle. Scutellum brown, with black lateral margin. Mediotergite brown, dark-brown marking at upper-anterior corners, with pale-brown stripes on the upper side of these markings (Fig. <xref ref-type="fig" rid="F5">5c</xref>). Legs with fore-coxae pale brown; mid-coxae and hind-coxae lighter; trochanters pale brown with brown margins; femora pale brown, slightly swollen distally; tibiae brown, brown apices; tarsi brown, pale brown at base of first tarsi (Fig. <xref ref-type="fig" rid="F5">5a, e</xref>). Wing grayish brown; stigma slightly darker, barely noticeable; <italic>R<sub>1</sub></italic>, <italic>CuA<sub>1</sub></italic> and <italic>A<sub>2</sub></italic> brown; crossvein m-cu before <italic>M</italic> fork, distance about 1/4 its length (Fig. <xref ref-type="fig" rid="F5">5d</xref>). Halter pale brown, subhyaline; knob pale brown (Fig. <xref ref-type="fig" rid="F5">5a</xref>).</p><p><bold><italic>Abdomen</italic></bold> (Fig. <xref ref-type="fig" rid="F5">5a</xref>). Mostly pale brown. Sternites 7–8 with brown stripe in middle. Abdominal setae brownish.</p><p><bold><italic>Hypopygium</italic></bold> (Figs <xref ref-type="fig" rid="F5">5f</xref>, <xref ref-type="fig" rid="F6">6</xref>). Mostly brown. Tergite 9 with dark-brown stripes in middle, shallow depression at mid-posterior margin (Fig. <xref ref-type="fig" rid="F6">6a</xref>). Gonocoxite cylindrical, inner margin concave (Fig. <xref ref-type="fig" rid="F6">6</xref>). Outer gonostylus strongly sclerotized, wide at base, narrowed to blunt apex, bent inward. Inner gonostylus fleshy, slightly broader than outer gonostylus, covered with sparse, yellow setae; apex blunt. Aedeagal complex with parameres fused apically, base of paramere elongated, extending laterally with a gradual taper at apex (Figs <xref ref-type="fig" rid="F5">5f</xref>, <xref ref-type="fig" rid="F6">6a</xref>). Inner branch of paramere elongated, blackened and blunt at apex. Interbase a narrow, elongated, apically acute lobe. Aedeagus sword-shaped, blunt at apex.</p><fig id="F6" position="float" orientation="portrait"><object-id xmlns:xlink="http://www.w3.org/1999/xlink" content-type="doi" xlink:type="simple">10.3897/zookeys.1256.135717.figure6</object-id><object-id xmlns:xlink="http://www.w3.org/1999/xlink" content-type="arpha" xlink:type="simple">39BF6FAC-DBD9-5250-8D9C-2BF82F3E3F23</object-id><label>Figure 6.</label><caption><p><tp:taxon-name><tp:taxon-name-part taxon-name-part-type="genus" reg="Antocha">Antocha</tp:taxon-name-part> (<tp:taxon-name-part taxon-name-part-type="subgenus" reg="Antocha">Antocha</tp:taxon-name-part>) <tp:taxon-name-part taxon-name-part-type="species" reg="chonsaniana">chonsaniana.</tp:taxon-name-part></tp:taxon-name> A. Male hypopygium, dorsal view; B. Male hypopygium, ventral view. Scale bar: 0.1 mm.</p></caption><graphic xmlns:xlink="http://www.w3.org/1999/xlink" xlink:href="zookeys-1256-179_article-135717__-g006.jpg" position="float" orientation="portrait" xlink:type="simple" id="oo_1444484.jpg"><uri content-type="original_file" xlink:type="simple">https://binary.pensoft.net/fig/1444484</uri></graphic></fig><p><bold>Female.</bold> Body length 5.29–6.05 mm, wing length 5.37–5.61 mm, antenna length 0.84–1.24 mm (<italic>N</italic> = 3). Resembles male in head and wing.</p><p><bold><italic>Ovipositor</italic></bold> (Fig. <xref ref-type="fig" rid="F5">5g</xref>). Tergite 10 yellow, with brown spot. Cercus long, narrow, apex slightly raised and tapering. Hypogynial valve, straight, yellow, reaching about 1/2 of cercus.</p></tp:treatment-sec><tp:treatment-sec sec-type="Elevation range in China" id="SECID0E1FAG"><title>Elevation range in China.</title><p>Adults were collected at altitudes ranging from 900 m to 1400 m.</p></tp:treatment-sec><tp:treatment-sec sec-type="Period of activity" id="SECID0E6FAG"><title>Period of activity.</title><p>Adults were collected in July and August.</p></tp:treatment-sec><tp:treatment-sec sec-type="distribution" id="SECID0EEGAG"><title>Distribution.</title><p>China (Gansu: Tianshui; Shaanxi: Yangxian), North Korea.</p></tp:treatment-sec><tp:treatment-sec sec-type="remarks" id="SECID0EJGAG"><title>Remark.</title><p>This is the first report of this species from China.</p></tp:treatment-sec></tp:taxon-treatment>
