# Supplementary material for: ﻿New records and a new species of the subgenus Antocha (Antocha) Osten Sacken, 1860 (Diptera, Limoniidae) from Northwest China
Source: Zookeys. 2025 Oct 20;1256:179–94. doi: 10.3897/zookeys.1256.135717 (PMC12559950; doi:10.3897/zookeys.1256.135717)
Supplement: XML Treatment for Antocha (Antocha) turkestanica [file zookeys.1256.135717-treatment4.xml]

<!DOCTYPE tp:taxon-treatment
  PUBLIC "-//TaxonX//DTD Taxonomic Treatment Publishing DTD v0 20100105//EN" "tax-treatment-NSO.dtd">
<tp:taxon-treatment xmlns:tp="http://www.plazi.org/taxpub"><tp:treatment-meta><kwd-group><label>Taxon classification</label><kwd>
                <named-content content-type="kingdom">Animalia</named-content>
              </kwd><kwd>
                <named-content content-type="order">Diptera</named-content>
              </kwd><kwd>
                <named-content content-type="family">Limoniidae</named-content>
              </kwd></kwd-group><mixed-citation publication-type="journal"><person-group><name><surname>Qiao</surname><given-names>Xue</given-names></name><name><surname>Wang</surname><given-names>Xue</given-names></name><name><surname>Yang</surname><given-names>Ding</given-names></name><name><surname>Ren</surname><given-names>Jinlong</given-names></name></person-group><article-title>﻿New records and a new species of the subgenus <tp:taxon-name><tp:taxon-name-part taxon-name-part-type="genus" reg="Antocha"/><tp:taxon-name-part taxon-name-part-type="subgenus" reg="Antocha">Antocha</tp:taxon-name-part> (<tp:taxon-name-part taxon-name-part-type="subgenus" reg="Antocha">Antocha</tp:taxon-name-part>)</tp:taxon-name> Osten Sacken, 1860 (<tp:taxon-name><tp:taxon-name-part taxon-name-part-type="order">Diptera</tp:taxon-name-part></tp:taxon-name>, <tp:taxon-name><tp:taxon-name-part taxon-name-part-type="family">Limoniidae</tp:taxon-name-part></tp:taxon-name>) from Northwest China</article-title><source>Zookeys</source><day>20</day><month>10</month><year>2025</year><volume>1256</volume><fpage>179</fpage><lpage>194</lpage><pub-id pub-id-type="doi">10.3897/zookeys.1256.135717</pub-id></mixed-citation></tp:treatment-meta><tp:nomenclature><label>﻿</label><tp:taxon-name><object-id xmlns:xlink="http://www.w3.org/1999/xlink" content-type="arpha" xlink:type="simple">1A5A9BAB-C270-583D-9DAB-79338A3847E7</object-id>
              <tp:taxon-name-part taxon-name-part-type="genus" reg="Antocha">Antocha</tp:taxon-name-part> (<tp:taxon-name-part taxon-name-part-type="subgenus" reg="Antocha">Antocha</tp:taxon-name-part>) <tp:taxon-name-part taxon-name-part-type="species" reg="turkestanica">turkestanica</tp:taxon-name-part></tp:taxon-name><tp:taxon-authority>de Meijere</tp:taxon-authority><xref ref-type="fig" rid="F7">Figs 7</xref><xref ref-type="fig" rid="F8">, 8</xref><xref ref-type="fig" rid="F9">, 9</xref><tp:nomenclature-citation-list><tp:nomenclature-citation><tp:taxon-name>
                  <tp:taxon-name-part taxon-name-part-type="genus" reg="Antocha">Antocha</tp:taxon-name-part> <tp:taxon-name-part taxon-name-part-type="species" reg="turkestanica">turkestanica</tp:taxon-name-part></tp:taxon-name><comment>de Meijere, 1921: 107; <tp:taxon-name><tp:taxon-name-part taxon-name-part-type="genus" reg="Antocha">Antocha</tp:taxon-name-part> <tp:taxon-name-part taxon-name-part-type="species" reg="libitina">libitina</tp:taxon-name-part></tp:taxon-name> Alexander,1960: 159 (synonym); <tp:taxon-name><tp:taxon-name-part taxon-name-part-type="genus" reg="Taphrophila">Taphrophila</tp:taxon-name-part> <tp:taxon-name-part taxon-name-part-type="species" reg="afghana">afghana</tp:taxon-name-part></tp:taxon-name> Nielsen, 1962: 167 (synonym).</comment></tp:nomenclature-citation></tp:nomenclature-citation-list></tp:nomenclature><tp:treatment-sec sec-type="material" id="SECID0EEJAG"><title>Material examined.</title><p>China – Xinjiang U.A.R. • 7 ♂♂; Gongliu, Kuerdening; 1140 m a.s.l.; <named-content xmlns:xlink="http://www.w3.org/1999/xlink" content-type="dwc:verbatimCoordinates" xlink:type="simple"><named-content content-type="geo-json" specific-use="{&#34;type&#34;:&#34;Point&#34;,&#34;coordinates&#34;:[82.825000,43.254900]}" id="NCID0ENJAG" xlink:type="simple">43.2549°N, 82.8250°E</named-content></named-content>; 26 Jul. 2017, J.L. Ren leg.; Cau • 1 ♂; Zhaosu, Qiongbola; 1815 m a.s.l.; <named-content xmlns:xlink="http://www.w3.org/1999/xlink" content-type="dwc:verbatimCoordinates" xlink:type="simple"><named-content content-type="geo-json" specific-use="{&#34;type&#34;:&#34;Point&#34;,&#34;coordinates&#34;:[81.009800,43.439900]}" id="NCID0EVJAG" xlink:type="simple">43.4399°N, 81.0098°E</named-content></named-content>; 30 Jul. 2017, B. Zhang leg.; Cau • 10 ♂♂, 3 ♀♀; Wenquan, Heba; 1300 m a.s.l.; <named-content xmlns:xlink="http://www.w3.org/1999/xlink" content-type="dwc:verbatimCoordinates" xlink:type="simple"><named-content content-type="geo-json" specific-use="{&#34;type&#34;:&#34;Point&#34;,&#34;coordinates&#34;:[81.035400,44.979900]}" id="NCID0E4JAG" xlink:type="simple">44.9799°N, 81.0354°E</named-content></named-content>; 31 Jul. 2017, J.L. Ren leg.; Cau • 3 ♂♂, 1 ♀; Yumin, 165 Regiment; 902 m a.s.l.; <named-content xmlns:xlink="http://www.w3.org/1999/xlink" content-type="dwc:verbatimCoordinates" xlink:type="simple"><named-content content-type="geo-json" specific-use="{&#34;type&#34;:&#34;Point&#34;,&#34;coordinates&#34;:[86.785300,46.847800]}" id="NCID0EFKAG" xlink:type="simple">46.8478°N, 86.7853°E</named-content></named-content>; 2 Aug. 2017, J.L. Ren leg.; Cau • 10 ♂♂; Yumin, Tasi river; 987 m a.s.l.; <named-content xmlns:xlink="http://www.w3.org/1999/xlink" content-type="dwc:verbatimCoordinates" xlink:type="simple"><named-content content-type="geo-json" specific-use="{&#34;type&#34;:&#34;Point&#34;,&#34;coordinates&#34;:[86.789500,48.660200]}" id="NCID0ENKAG" xlink:type="simple">48.6602°N, 86.7895°E</named-content></named-content>; 3 Aug. 2017, B. Zhang leg.; Cau • 2 ♂♂; Zhaosu, Balekesu; 1634 m a.s.l.; <named-content xmlns:xlink="http://www.w3.org/1999/xlink" content-type="dwc:verbatimCoordinates" xlink:type="simple"><named-content content-type="geo-json" specific-use="{&#34;type&#34;:&#34;Point&#34;,&#34;coordinates&#34;:[81.245000,43.047800]}" id="NCID0EVKAG" xlink:type="simple">43.0478°N, 81.2450°E</named-content></named-content>; 24 Jul. 2024, J.L. Ren leg.; light trap; <named-content xmlns:xlink="http://www.w3.org/1999/xlink" content-type="dwc:institutional_code" xlink:title="Xinjiang Agricultural University" xlink:href="http://grbio.org/institution/xinjiang-agricultural-university" xlink:type="simple">XJAU</named-content> • 2 ♂♂, 1 ♀; Tekesi, Tekesi; 2037 m a.s.l.; <named-content xmlns:xlink="http://www.w3.org/1999/xlink" content-type="dwc:verbatimCoordinates" xlink:type="simple"><named-content content-type="geo-json" specific-use="{&#34;type&#34;:&#34;Point&#34;,&#34;coordinates&#34;:[82.189400,42.914900]}" id="NCID0ECLAG" xlink:type="simple">42.9149°N, 82.1894°E</named-content></named-content>; 27 Jul. 2024, J.L. Ren leg.; light trap; <named-content xmlns:xlink="http://www.w3.org/1999/xlink" content-type="dwc:institutional_code" xlink:title="Xinjiang Agricultural University" xlink:href="http://grbio.org/institution/xinjiang-agricultural-university" xlink:type="simple">XJAU</named-content> • 30 ♂♂, 9 ♀♀; Gongliu, Qiaxisenlin; 1680 m a.s.l.; <named-content xmlns:xlink="http://www.w3.org/1999/xlink" content-type="dwc:verbatimCoordinates" xlink:type="simple"><named-content content-type="geo-json" specific-use="{&#34;type&#34;:&#34;Point&#34;,&#34;coordinates&#34;:[82.747100,43.058200]}" id="NCID0EPLAG" xlink:type="simple">43.0582°N, 82.7471°E</named-content></named-content>; 27 Jul. 2024, J.L. Ren leg.; light trap; <named-content xmlns:xlink="http://www.w3.org/1999/xlink" content-type="dwc:institutional_code" xlink:title="Xinjiang Agricultural University" xlink:href="http://grbio.org/institution/xinjiang-agricultural-university" xlink:type="simple">XJAU</named-content> • 50 ♂♂, 23 ♀♀; Gongliu, Qiaxisenlin; 2026 m a.s.l.; <named-content xmlns:xlink="http://www.w3.org/1999/xlink" content-type="dwc:verbatimCoordinates" xlink:type="simple"><named-content content-type="geo-json" specific-use="{&#34;type&#34;:&#34;Point&#34;,&#34;coordinates&#34;:[82.598100,43.059000]}" id="NCID0E3LAG" xlink:type="simple">43.0590°N, 82.5981°E</named-content></named-content>; 28 Jul. 2024, X. Qiao leg.; <named-content xmlns:xlink="http://www.w3.org/1999/xlink" content-type="dwc:institutional_code" xlink:title="Xinjiang Agricultural University" xlink:href="http://grbio.org/institution/xinjiang-agricultural-university" xlink:type="simple">XJAU</named-content>.</p></tp:treatment-sec><tp:treatment-sec sec-type="diagnosis" id="SECID0EGMAG"><title>Diagnosis.</title><p>Body dark brown. Antenna long, reaching wing base if bent backward. Prescutum and presutural scutum with four dark-brown stripes, central stripes divided 3/4 posteriorly; mediotergite dark brown, without grain. Wing pale gray, without stigma; vein <italic>CuA</italic> brown, wider and darker than other veins; crossvein m-cu almost connected to <italic>M</italic> fork. Tergite 9 with Y-shaped depression at middle, divided into two lobes, posterolateral margin with round projection; outer gonostylus strongly curved, base yellow, distal 2/3 blackened, apex slightly bifid. Aedeagus apically bifid; inner branch of paramere dark brown, base darker; interbase a narrow, apically blunt lobe.</p></tp:treatment-sec><tp:treatment-sec sec-type="description" id="SECID0EQMAG"><title>Description.</title><p><bold>Male</bold>. Body length 6.11–6.38 mm, wing length 6.57–6.89 mm, antenna length 0.83–0.99 mm (<italic>N</italic> = 115).</p><p><bold><italic>Head</italic></bold> (Fig. <xref ref-type="fig" rid="F7">7a, b</xref>). Mostly brown. Vertex dark brown. Antenna light brown, 16-segmented, reaching wing base if bent backward; scape cylindrical; pedicel narrower at base, brown distal margin; flagellomeres oval, distal segments elongated cylindrical, with erect sparse setae and pale tips (Fig. <xref ref-type="fig" rid="F7">7a, b</xref>).</p><fig id="F7" position="float" orientation="portrait"><object-id xmlns:xlink="http://www.w3.org/1999/xlink" content-type="doi" xlink:type="simple">10.3897/zookeys.1256.135717.figure7</object-id><object-id xmlns:xlink="http://www.w3.org/1999/xlink" content-type="arpha" xlink:type="simple">B4A168A8-5F73-5B65-B5AF-6FB1325FEA14</object-id><label>Figure 7.</label><caption><p><tp:taxon-name><tp:taxon-name-part taxon-name-part-type="genus" reg="Antocha">Antocha</tp:taxon-name-part> (<tp:taxon-name-part taxon-name-part-type="subgenus" reg="Antocha">Antocha</tp:taxon-name-part>) <tp:taxon-name-part taxon-name-part-type="species" reg="turkestanica">turkestanica.</tp:taxon-name-part></tp:taxon-name> A. Habitus of male, lateral view; B. Male head, lateral view; C. Male thorax, dorsal view; D. Right wing; E. Male leg, lateral view; F. Aedeagal complex, dorsal view; G. Female ovipositor, lateral view. Scale bars: 1.0 mm (A, E); 0.5 mm (D); 0.2 mm (B, C, G); 0.05 mm (F).</p></caption><graphic xmlns:xlink="http://www.w3.org/1999/xlink" xlink:href="zookeys-1256-179_article-135717__-g007.jpg" position="float" orientation="portrait" xlink:type="simple" id="oo_1444485.jpg"><uri content-type="original_file" xlink:type="simple">https://binary.pensoft.net/fig/1444485</uri></graphic></fig><p><bold><italic>Thorax</italic></bold> (Fig. <xref ref-type="fig" rid="F7">7a, c</xref>). Mostly brown. Pronotum brown, large dark-brown spot in middle. Prescutum and presutural scutum brown, with four dark brown stripes; central stripes divided 3/4 posteriorly, with pale-brown seam; mediotergite dark brown, without grain. Postsutural scutum brown, middle and posterior margin lighter in color. Scutellum brown with dark-brown lateral margin. Mediotergite dark brown (Fig. <xref ref-type="fig" rid="F7">7c</xref>). Legs with fore-coxae dark brown; mid-coxae and hind-coxae lighter; trochanters pale brown; femora pale brown, slightly swollen distally; tibiae pale brown, brown apices; tarsi brown, pale brown at base of first tarsi (Fig. <xref ref-type="fig" rid="F7">7a, e</xref>). Wing pale gray, without stigma; vein <italic>CuA</italic> brown, wider and darker than other veins; crossvein m-cu almost connected to <italic>M</italic> fork (Fig. <xref ref-type="fig" rid="F7">7d</xref>). Halter pale brown, subhyaline; knob pale brown (Fig. <xref ref-type="fig" rid="F7">7a</xref>).</p><p><bold><italic>Abdomen</italic></bold> (Fig. <xref ref-type="fig" rid="F7">7a</xref>). Mostly brown. Sternites 7–8 with dark brown stripe in middle. Abdominal setae black.</p><p><bold><italic>Hypopygium</italic></bold> (Figs <xref ref-type="fig" rid="F6">6</xref>, <xref ref-type="fig" rid="F7">7e</xref>). Mostly brown. Tergite 9 with Y-shaped depression at middle, divided into two lobes, posterior margin with round projection on each side (Fig. <xref ref-type="fig" rid="F8">8a</xref>). Gonocoxite cylindrical, inner margin concave (Fig. <xref ref-type="fig" rid="F8">8</xref>). Outer gonostylus strongly curved, base yellow, distal 2/3 blackened, apex slightly bifid. Inner gonostylus fleshy, slightly broader than outer gonostylus, with sparse, yellow setae, blunt apex. Aedeagal complex with parameres fused apically, forming flattened arch, base of paramere clover-shaped, with a gradual taper at apex (Figs <xref ref-type="fig" rid="F7">7f</xref>, <xref ref-type="fig" rid="F8">8a</xref>). Inner branch of paramere gradually tapering from the middle to the apex, dark brown, base darker. Interbase a narrow, elongated, apically acute lobe. Aedeagus bifid at apex.</p><fig id="F8" position="float" orientation="portrait"><object-id xmlns:xlink="http://www.w3.org/1999/xlink" content-type="doi" xlink:type="simple">10.3897/zookeys.1256.135717.figure8</object-id><object-id xmlns:xlink="http://www.w3.org/1999/xlink" content-type="arpha" xlink:type="simple">F178DF0A-C0F1-5F13-875B-2F52653E1396</object-id><label>Figure 8.</label><caption><p><tp:taxon-name><tp:taxon-name-part taxon-name-part-type="genus" reg="Antocha">Antocha</tp:taxon-name-part> (<tp:taxon-name-part taxon-name-part-type="subgenus" reg="Antocha">Antocha</tp:taxon-name-part>) <tp:taxon-name-part taxon-name-part-type="species" reg="turkestanica">turkestanica</tp:taxon-name-part></tp:taxon-name>. A. Male hypopygium, dorsal view; B. Male hypopygium, ventral view. Scale bar: 0.1 mm.</p></caption><graphic xmlns:xlink="http://www.w3.org/1999/xlink" xlink:href="zookeys-1256-179_article-135717__-g008.jpg" position="float" orientation="portrait" xlink:type="simple" id="oo_1444486.jpg"><uri content-type="original_file" xlink:type="simple">https://binary.pensoft.net/fig/1444486</uri></graphic></fig><p><bold>Female.</bold> Body length 6.86–7.89 mm, wing length 7.94–8.61 mm, antenna length 1.24–1.33 mm (<italic>N</italic> = 37). Resembles male in head and wing.</p><p><bold><italic>Ovipositor</italic></bold> (Fig. <xref ref-type="fig" rid="F7">7g</xref>). Tergite 10 yellow, with brown spot. Cercus long, narrow, apex slightly raised and tapering. Hypogynial valvae, straight, yellow, reaching about 2/3 of cercus.</p></tp:treatment-sec><tp:treatment-sec sec-type="Elevation range in China" id="SECID0EZRAG"><title>Elevation range in China.</title><p>Adults were collected at altitudes ranging from 900 m to 2100 m.</p></tp:treatment-sec><tp:treatment-sec sec-type="Period of activity" id="SECID0E5RAG"><title>Period of activity.</title><p>Adults were collected in July and August.</p></tp:treatment-sec><tp:treatment-sec sec-type="biology" id="SECID0EDSAG"><title>Biology.</title><p>The adults of this species exhibit phototaxis and gregarious behavior (Fig. <xref ref-type="fig" rid="F9">9</xref>). They typically inhabit areas near flowing streams and rest on rocks adjacent to the water surface during the daytime.</p><fig id="F9" position="float" orientation="portrait"><object-id xmlns:xlink="http://www.w3.org/1999/xlink" content-type="doi" xlink:type="simple">10.3897/zookeys.1256.135717.figure9</object-id><object-id xmlns:xlink="http://www.w3.org/1999/xlink" content-type="arpha" xlink:type="simple">BD47FAE8-571B-5F60-A010-75C6A2CE7636</object-id><label>Figure 9.</label><caption><p>The habitat of <tp:taxon-name><tp:taxon-name-part taxon-name-part-type="genus" reg="Antocha">Antocha</tp:taxon-name-part> (<tp:taxon-name-part taxon-name-part-type="subgenus" reg="Antocha">Antocha</tp:taxon-name-part>) <tp:taxon-name-part taxon-name-part-type="species" reg="turkestanica">turkestanica</tp:taxon-name-part></tp:taxon-name>, Qiaxisenlin, Gongliu, Xinjiang, China on 28 July 2024.</p></caption><graphic xmlns:xlink="http://www.w3.org/1999/xlink" xlink:href="zookeys-1256-179_article-135717__-g009.jpg" position="float" orientation="portrait" xlink:type="simple" id="oo_1444487.jpg"><uri content-type="original_file" xlink:type="simple">https://binary.pensoft.net/fig/1444487</uri></graphic></fig></tp:treatment-sec><tp:treatment-sec sec-type="distribution" id="SECID0EITAG"><title>Distribution.</title><p>Afghanistan, China (Xinjiang: Yumin, Gongliu, Tekesi, Wenquan, Yumin, Zhaosu), Kazakhstan, Tajikistan, Turkmenistan.</p></tp:treatment-sec><tp:treatment-sec sec-type="remarks" id="SECID0ENTAG"><title>Remark.</title><p>This is the first report of this species from China.</p></tp:treatment-sec><tp:treatment-sec><!--Section generated to contain objects referenced in tp:taxon-treatment.--><fig id="F6" position="float" orientation="portrait"><object-id xmlns:xlink="http://www.w3.org/1999/xlink" content-type="doi" xlink:type="simple">10.3897/zookeys.1256.135717.figure6</object-id><object-id xmlns:xlink="http://www.w3.org/1999/xlink" content-type="arpha" xlink:type="simple">39BF6FAC-DBD9-5250-8D9C-2BF82F3E3F23</object-id><label>Figure 6.</label><caption><p><tp:taxon-name><tp:taxon-name-part taxon-name-part-type="genus" reg="Antocha">Antocha</tp:taxon-name-part> (<tp:taxon-name-part taxon-name-part-type="subgenus" reg="Antocha">Antocha</tp:taxon-name-part>) <tp:taxon-name-part taxon-name-part-type="species" reg="chonsaniana">chonsaniana.</tp:taxon-name-part></tp:taxon-name> A. Male hypopygium, dorsal view; B. Male hypopygium, ventral view. Scale bar: 0.1 mm.</p></caption><graphic xmlns:xlink="http://www.w3.org/1999/xlink" xlink:href="zookeys-1256-179_article-135717__-g006.jpg" position="float" orientation="portrait" xlink:type="simple" id="oo_1444484.jpg"><uri content-type="original_file" xlink:type="simple">https://binary.pensoft.net/fig/1444484</uri></graphic></fig></tp:treatment-sec></tp:taxon-treatment>
